# Supplementary material for: Remediation of Surfactants Used by VUV/O3 Techniques: Degradation Efficiency, Pathway and Toxicological Analysis
Source: Molecules. 2023 Apr 8;28(8):3312. doi: 10.3390/molecules28083312 (PMC10145303; doi:10.3390/molecules28083312)
Supplement: Supplementary file 1 [file molecules-28-03312-s001.zip]

Archive with 1 entries (1 files):
- molecules-2320023-supplementary.pdf
